# Supplementary material for: Protective role of the CD73-A2AR axis in cirrhotic cardiomyopathy through negative feedback regulation of the NF-κB pathway
Source: Front Immunol. 2024 Jul 17;15:1428551. doi: 10.3389/fimmu.2024.1428551 (PMC11288852; doi:10.3389/fimmu.2024.1428551)
Supplement: Supplementary file 1 [file DataSheet_1.zip]

Archive with 6 entries (6 files):
- A1AR.Tif
- A2AR.Tif
- A2BAR.Tif
- A3AR.Tif
- ACT.Tif
- CD73-oe.Tif
